# Supplementary material for: Mobile human brain imaging using functional ultrasound
Source: Sci Adv. 2025 Jun 18;11(25):eadu9133. doi: 10.1126/sciadv.adu9133 (PMC12175903; doi:10.1126/sciadv.adu9133)
Supplement: Supplementary file 2 — Movies S1 and S2 [file sciadv.adu9133_movies_s1_and_s2.zip]

Archive with 2 entries (2 files):
- adu9133_movie_s1.mp4
- adu9133_movie_s2.mp4
